# Supplementary material for: Development of an Application Method for Volatile Compounds Derived from Mushroom Fungi Beds as Plant Growth-Promoting Biostimulants
Source: Methods Protoc. 2025 Mar 7;8(2):29. doi: 10.3390/mps8020029 (PMC11932248; doi:10.3390/mps8020029)
Supplement: Supplementary file 1 [file mps-08-00029-s001.zip]

Archive with 1 entries (1 files):
- mps-3481258-supplementary.pdf
